# Supplementary material for: Reversible cell cycle inhibition and premature aging features imposed by conditional expression of p16Ink4a
Source: Aging Cell. 2014 Dec 6;14(1):139–47. doi: 10.1111/acel.12279 (PMC4326901; doi:10.1111/acel.12279)
Supplement: Supplementary file 2 [file acel0014-0139-sd2.xls]

## Sheet: Sheet1
RT-PCR for senescecne markers Dec1 & DcR2
Dec1=Bhlhe40	GAATAAAACGGAGCGAAGACAG
	AGTAGTAAGTTTGAGATGTTCGGGTAG
DcR2=Tnfrsf10b	ACGACAAATGACTCTAACCACAACA
	TCGAAGATAAACTTCAGGTCGTCA
Undetermined means Ct>40
		Ppib (potential normalizer)							DcR2							Dec1
		Ct	Quantity	Qty Mean	Qty StdDev	Ct Median	Ct Mean	Ct StdDev	Ct	Quantity	Qty Mean	Qty StdDev	Ct Median	Ct Mean	Ct StdDev	Ct	Quantity	Qty Mean	Qty StdDev	Ct Median	Ct Mean	Ct StdDev
M2 (7464)	high input	24.9585	100						27.5186	100						23.8636	100
		24.9214	100						27.4668	100						24.1573	100
TetOp16M2 (7328)		24.7399	107.847	108.5	0.92415	24.73	24.73	0.0139833	27.324	109.016	100.983	11.3614	27.4564	27.4564	0.18726	23.3636	136.991	132.791	5.94012	23.4157	23.4157	0.0736808
		24.7201	109.154	108.5	0.92415	24.73	24.73	0.0139833	27.5888	92.949	100.983	11.3614	27.4564	27.4564	0.18726	23.4678	128.591	132.791	5.94012	23.4157	23.4157	0.0736808
TetOp16M2 (7235)		24.6073	116.922	119.296	3.357	24.5746	24.5746	0.0462037	27.3716	105.941	109.33	4.7933	27.32	27.32	0.0728419	23.689	112.43	117.733	7.50011	23.6148	23.6148	0.104965
		24.5419	121.669	119.296	3.357	24.5746	24.5746	0.0462037	27.2685	112.719	109.33	4.7933	27.32	27.32	0.0728419	23.5405	123.037	117.733	7.50011	23.6148	23.6148	0.104965
M2 (7464)	low input (1/4)	27.0604	25						29.5233	25						25.9139	25
		27.0503	25						29.9155	25						25.901	25
TetOp16M2 (7328)		26.868	29.5015	29.6396	0.195308	26.8603	26.8603	0.0108179	29.8619	23.6529	22.6069	1.47932	29.9388	29.9388	0.108762	25.9663	28.1976	29.3035	1.56401	25.9042	25.9042	0.0879244
		26.8527	29.7777	29.6396	0.195308	26.8603	26.8603	0.0108179	30.0157	21.5608	22.6069	1.47932	29.9388	29.9388	0.108762	25.842	30.4094	29.3035	1.56401	25.9042	25.9042	0.0879244
TetOp16M2 (7235)		26.6314	34.0736	33.7093	0.51519	26.6492	26.6492	0.0250912	29.9693	22.1713	22.7584	0.83035	29.9265	29.9265	0.0606119	25.8433	30.3863	31.2679	1.24679	25.7968	25.7968	0.0656735
		26.6669	33.345	33.7093	0.51519	26.6492	26.6492	0.0250912	29.8836	23.3456	22.7584	0.83035	29.9265	29.9265	0.0606119	25.7504	32.1495	31.2679	1.24679	25.7968	25.7968	0.0656735
M2 (7464)	st	29.463	6.25						32.0874	6.25						28.661	6.25
		29.3393	6.25						32.108	6.25						28.4904	6.25
M2 (7464)	st	31.6759	1.56
		31.6683	1.56
M2 (7464)	st	34.1018	0.39
		33.9278	0.39
no template		Undetermined	0						Undetermined	0						Undetermined	0
		Undetermined	0						Undetermined	0						Undetermined	0
M2 (7464)	minus Rt	Undetermined	0						Undetermined	0						Undetermined	0
		Undetermined	0						Undetermined	0						Undetermined	0
TetOp16M2 (7328)		Undetermined	0						Undetermined	0						Undetermined	0
		Undetermined	0						Undetermined	0						Undetermined	0
TetOp16M2 (7235)		Undetermined	0						Undetermined	0						Undetermined	0
		Undetermined	0						Undetermined	0						Undetermined	0
			Slope	-3.78013	cycles/log decade					Slope	-3.82437	cycles/log decade					Slope	-3.79139	cycles/log decade
			Y-Intercept		32.4242					Y-Intercept		35.1161					Y-Intercept		31.4647
			R^2		0.999472					R^2		0.995955					R^2		0.987864

## Sheet: Sheet3
SDS 2.3	AQ Results	1
Filename	GE15-1
PlateID
Assay Type	Absolute Quantification
Run DateTime	2011-03-07 19:59:04
Operator
ThermalCycleParams
Sample Information
Well	Sample Name	Detector Name	Reporter	Task	Ct	Quantity	Qty Mean	Qty StdDev	Ct Median	Ct Mean	Ct StdDev	Baseline Type	Baseline Start	Baseline Stop	Threshold Type	Threshold	FOS	HMD	LME	EW	BPR	NAW	HNS	HRN	EAF	BAF	TAF	CAF
345	1	E-dcr2	SYBR	Standard	27.5186	100						Automatic			Automatic	0.581123
369	1	E-dcr2	SYBR	Standard	27.4668	100						Automatic			Automatic	0.581123
297	2	E-dcr2	SYBR	Unknown	27.324	109.016	100.983	11.3614	27.4564	27.4564	0.18726	Automatic			Automatic	0.581123
321	2	E-dcr2	SYBR	Unknown	27.5888	92.949	100.983	11.3614	27.4564	27.4564	0.18726	Automatic			Automatic	0.581123
249	3	E-dcr2	SYBR	Unknown	27.3716	105.941	109.33	4.7933	27.32	27.32	0.0728419	Automatic			Automatic	0.581123
273	3	E-dcr2	SYBR	Unknown	27.2685	112.719	109.33	4.7933	27.32	27.32	0.0728419	Automatic			Automatic	0.581123
201	4	E-dcr2	SYBR	Standard	29.5233	25						Automatic			Automatic	0.581123
225	4	E-dcr2	SYBR	Standard	29.9155	25						Automatic			Automatic	0.581123
153	5	E-dcr2	SYBR	Unknown	29.8619	23.6529	22.6069	1.47932	29.9388	29.9388	0.108762	Automatic			Automatic	0.581123
177	5	E-dcr2	SYBR	Unknown	30.0157	21.5608	22.6069	1.47932	29.9388	29.9388	0.108762	Automatic			Automatic	0.581123
105	6	E-dcr2	SYBR	Unknown	29.9693	22.1713	22.7584	0.83035	29.9265	29.9265	0.0606119	Automatic			Automatic	0.581123
129	6	E-dcr2	SYBR	Unknown	29.8836	23.3456	22.7584	0.83035	29.9265	29.9265	0.0606119	Automatic			Automatic	0.581123
57	7	E-dcr2	SYBR	Standard	32.0874	6.25						Automatic			Automatic	0.581123
81	7	E-dcr2	SYBR	Standard	32.108	6.25						Automatic			Automatic	0.581123
298	10	E-dcr2	SYBR	NTC	Undetermined	0						Automatic			Automatic	0.581123						TRUE
322	10	E-dcr2	SYBR	NTC	Undetermined	0						Automatic			Automatic	0.581123						TRUE
250	11	E-dcr2	SYBR	Unknown	Undetermined	0						Automatic			Automatic	0.581123						TRUE			TRUE
274	11	E-dcr2	SYBR	Unknown	Undetermined	0						Automatic			Automatic	0.581123						TRUE			TRUE
202	12	E-dcr2	SYBR	Unknown	Undetermined	0						Automatic			Automatic	0.581123						TRUE			TRUE
226	12	E-dcr2	SYBR	Unknown	Undetermined	0						Automatic			Automatic	0.581123						TRUE			TRUE
154	13	E-dcr2	SYBR	Unknown	Undetermined	0						Automatic			Automatic	0.581123						TRUE			TRUE
178	13	E-dcr2	SYBR	Unknown	Undetermined	0						Automatic			Automatic	0.581123						TRUE			TRUE
Slope	-3.82437	cycles/log decade
Y-Intercept		35.1161
R^2		0.995955
Well	Sample Name	Detector Name	Reporter	Task	Ct	Quantity	Qty Mean	Qty StdDev	Ct Median	Ct Mean	Ct StdDev	Baseline Type	Baseline Start	Baseline Stop	Threshold Type	Threshold	FOS	HMD	LME	EW	BPR	NAW	HNS	HRN	EAF	BAF	TAF	CAF
343	1	E-dec1	SYBR	Standard	23.8636	100						Automatic			Automatic	0.699108
367	1	E-dec1	SYBR	Standard	24.1573	100						Automatic			Automatic	0.699108
295	2	E-dec1	SYBR	Unknown	23.3636	136.991	132.791	5.94012	23.4157	23.4157	0.0736808	Automatic			Automatic	0.699108
319	2	E-dec1	SYBR	Unknown	23.4678	128.591	132.791	5.94012	23.4157	23.4157	0.0736808	Automatic			Automatic	0.699108
247	3	E-dec1	SYBR	Unknown	23.689	112.43	117.733	7.50011	23.6148	23.6148	0.104965	Automatic			Automatic	0.699108
271	3	E-dec1	SYBR	Unknown	23.5405	123.037	117.733	7.50011	23.6148	23.6148	0.104965	Automatic			Automatic	0.699108
199	4	E-dec1	SYBR	Standard	25.9139	25						Automatic			Automatic	0.699108
223	4	E-dec1	SYBR	Standard	25.901	25						Automatic			Automatic	0.699108
151	5	E-dec1	SYBR	Unknown	25.9663	28.1976	29.3035	1.56401	25.9042	25.9042	0.0879244	Automatic			Automatic	0.699108
175	5	E-dec1	SYBR	Unknown	25.842	30.4094	29.3035	1.56401	25.9042	25.9042	0.0879244	Automatic			Automatic	0.699108
103	6	E-dec1	SYBR	Unknown	25.8433	30.3863	31.2679	1.24679	25.7968	25.7968	0.0656735	Automatic			Automatic	0.699108
127	6	E-dec1	SYBR	Unknown	25.7504	32.1495	31.2679	1.24679	25.7968	25.7968	0.0656735	Automatic			Automatic	0.699108
55	7	E-dec1	SYBR	Standard	28.661	6.25						Automatic			Automatic	0.699108
79	7	E-dec1	SYBR	Standard	28.4904	6.25						Automatic			Automatic	0.699108
296	10	E-dec1	SYBR	NTC	Undetermined	0						Automatic			Automatic	0.699108						TRUE
320	10	E-dec1	SYBR	NTC	Undetermined	0						Automatic			Automatic	0.699108						TRUE
248	11	E-dec1	SYBR	Unknown	Undetermined	0						Automatic			Automatic	0.699108						TRUE			TRUE
272	11	E-dec1	SYBR	Unknown	Undetermined	0						Automatic			Automatic	0.699108						TRUE			TRUE
200	12	E-dec1	SYBR	Unknown	Undetermined	0						Automatic			Automatic	0.699108						TRUE			TRUE
224	12	E-dec1	SYBR	Unknown	Undetermined	0						Automatic			Automatic	0.699108						TRUE			TRUE
152	13	E-dec1	SYBR	Unknown	Undetermined	0						Automatic			Automatic	0.699108						TRUE			TRUE
176	13	E-dec1	SYBR	Unknown	Undetermined	0						Automatic			Automatic	0.699108						TRUE			TRUE
Slope	-3.79139	cycles/log decade
Y-Intercept		31.4647
R^2		0.987864
Well	Sample Name	Detector Name	Reporter	Task	Ct	Quantity	Qty Mean	Qty StdDev	Ct Median	Ct Mean	Ct StdDev	Baseline Type	Baseline Start	Baseline Stop	Threshold Type	Threshold	FOS	HMD	LME	EW	BPR	NAW	HNS	HRN	EAF	BAF	TAF	CAF
347	1	E-Ppib	FAM	Standard	24.9585	100						Automatic			Automatic	0.553987
371	1	E-Ppib	FAM	Standard	24.9214	100						Automatic			Automatic	0.553987
299	2	E-Ppib	FAM	Unknown	24.7399	107.847	108.5	0.92415	24.73	24.73	0.0139833	Automatic			Automatic	0.553987
323	2	E-Ppib	FAM	Unknown	24.7201	109.154	108.5	0.92415	24.73	24.73	0.0139833	Automatic			Automatic	0.553987
251	3	E-Ppib	FAM	Unknown	24.6073	116.922	119.296	3.357	24.5746	24.5746	0.0462037	Automatic			Automatic	0.553987
275	3	E-Ppib	FAM	Unknown	24.5419	121.669	119.296	3.357	24.5746	24.5746	0.0462037	Automatic			Automatic	0.553987
203	4	E-Ppib	FAM	Standard	27.0604	25						Automatic			Automatic	0.553987
227	4	E-Ppib	FAM	Standard	27.0503	25						Automatic			Automatic	0.553987
155	5	E-Ppib	FAM	Unknown	26.868	29.5015	29.6396	0.195308	26.8603	26.8603	0.0108179	Automatic			Automatic	0.553987
179	5	E-Ppib	FAM	Unknown	26.8527	29.7777	29.6396	0.195308	26.8603	26.8603	0.0108179	Automatic			Automatic	0.553987
107	6	E-Ppib	FAM	Unknown	26.6314	34.0736	33.7093	0.51519	26.6492	26.6492	0.0250912	Automatic			Automatic	0.553987
131	6	E-Ppib	FAM	Unknown	26.6669	33.345	33.7093	0.51519	26.6492	26.6492	0.0250912	Automatic			Automatic	0.553987
59	7	E-Ppib	FAM	Standard	29.463	6.25						Automatic			Automatic	0.553987
83	7	E-Ppib	FAM	Standard	29.3393	6.25						Automatic			Automatic	0.553987
11	8	E-Ppib	FAM	Standard	31.6759	1.56						Automatic			Automatic	0.553987
35	8	E-Ppib	FAM	Standard	31.6683	1.56						Automatic			Automatic	0.553987
348	9	E-Ppib	FAM	Standard	34.1018	0.39						Automatic			Automatic	0.553987
372	9	E-Ppib	FAM	Standard	33.9278	0.39						Automatic			Automatic	0.553987
300	10	E-Ppib	FAM	NTC	Undetermined	0						Automatic			Automatic	0.553987						TRUE
324	10	E-Ppib	FAM	NTC	Undetermined	0						Automatic			Automatic	0.553987						TRUE
252	11	E-Ppib	FAM	Unknown	Undetermined	0						Automatic			Automatic	0.553987						TRUE			TRUE
276	11	E-Ppib	FAM	Unknown	Undetermined	0						Automatic			Automatic	0.553987						TRUE			TRUE
204	12	E-Ppib	FAM	Unknown	Undetermined	0						Automatic			Automatic	0.553987						TRUE			TRUE
228	12	E-Ppib	FAM	Unknown	Undetermined	0						Automatic			Automatic	0.553987						TRUE			TRUE
156	13	E-Ppib	FAM	Unknown	Undetermined	0						Automatic			Automatic	0.553987						TRUE			TRUE
180	13	E-Ppib	FAM	Unknown	Undetermined	0						Automatic			Automatic	0.553987						TRUE			TRUE
Slope	-3.78013	cycles/log decade
Y-Intercept		32.4242
R^2		0.999472
